# Supplementary material for: Libra: scalable k-mer–based tool for massive all-vs-all metagenome comparisons
Source: Gigascience. 2018 Dec 28;8(2):giy165. doi: 10.1093/gigascience/giy165 (PMC6354030; doi:10.1093/gigascience/giy165)
Supplement: Supplemental Files [file giy165_supplemental_files.zip]

Archive with 14 entries (14 files):
- Gigascience_Libra_Manuscript_rev2_trackchanges.docx
- Gigascience_Libra_Manuscript_TrackedChanges.docx
- Gigascience_Libra_Manuscript_TrackedChanges2.docx
- Response_to_reviews_round2.docx
- Supplemental Fig2.pdf
- Supplemental Fig3.pdf
- Supplemental Fig4.pdf
- Supplemental Fig5.pdf
- Supplemental Table 2.xlsx
- Supplemental Table 3.xlsx
- Supplemental Table 4.xlsx
- Supplemental Table 5.xlsx
- Supplemental Table1 -Comparable_tools.xlsx
- supplemental_Fig1.pdf
