# Supplementary material for: Libra: scalable k-mer–based tool for massive all-vs-all metagenome comparisons
Source: Gigascience. 2018 Dec 28;8(2):giy165. doi: 10.1093/gigascience/giy165 (PMC6354030; doi:10.1093/gigascience/giy165)
Supplement: Supplemental Files [file giy165_supplemental_files.zip › Supplemental Table 2.xlsx]

## Sheet: Feuil1
	relative abundance in the community
genome_id	mock_1	mock_2	mock_3	mock_4
NC_002516.2	0.0269552	0.0269552	0.0269552	0.0269552
NC_002695.1	0.15588	0.00220893	0.00220893	0.00220893
NC_009614.1	0.000168752	0.000168752	0.000168752	0.000168752
NC_004350.2	0.214364	0.0153681	0.0153681	0.0153681
NC_004461.1	0.216518	0.216518	0.00364843	0.00364843
NC_003098.1	0.00026295	0.00778332	0.00778332	0.00778332
NC_004668.1	0.000275168	0.000275168	0.000275168	0.000275168
NC_009428.1	0.312822	0.312822	0.0223644	0.0223644
NC_001263.1	0.000344598	0.000344598	0.000344598	0.000344598
GCA_000154225.1	0.000453573	0.000453573	0.000453573	0.000453573
NC_004116.1	0.0153681	0.214364	0.214364	0.1
NC_008530.1	0.00178756	0.00178756	0.00178756	0.00178756
NC_003210.1	0.00180504	0.00180504	0.00180504	0.00180504
NZ_CP009257.1	0.00220893	0.15588	0.15588	0
NC_003112.2	0.00271185	0.00271185	0.00271185	0.00271185
NC_006085.1	0.00364843	0.00364843	0.216518	0
NC_000915.1	0.0054657	0.0054657	0.0054657	0.0054657
NZ_CP010086.2	0.00778332	0.00026295	0.00026295	0.00026295
NC_004722.1	0.00881204	0.00881204	0.00881204	0.00881204
NC_007795.1	0.0223644	0.0223644	0.312822	0
NC_009515.1	0	0	0	0.33
NC_007681.1	0	0	0	0.2
NZ_CP007536.1	0	0	0	0.269584
