# Supplementary material for: Libra: scalable k-mer–based tool for massive all-vs-all metagenome comparisons
Source: Gigascience. 2018 Dec 28;8(2):giy165. doi: 10.1093/gigascience/giy165 (PMC6354030; doi:10.1093/gigascience/giy165)
Supplement: Supplemental Files [file giy165_supplemental_files.zip › Supplemental Table 3.xlsx]

## Sheet: Feuil1
	Sex	HMPBodySubsite	HMPBodySite
SRS015450	male	Anterior_nares	Airways
SRS016434	male	Anterior_nares	Airways
SRS016553	female	Anterior_nares	Airways
SRS017044	male	Anterior_nares	Airways
SRS018463	male	Anterior_nares	Airways
SRS018585	male	Anterior_nares	Airways
SRS013506	male	Buccal_mucosa	Oral
SRS013711	male	Buccal_mucosa	Oral
SRS013825	male	Buccal_mucosa	Oral
SRS015921	male	Buccal_mucosa	Oral
SRS016349	male	Buccal_mucosa	Oral
SRS016533	female	Buccal_mucosa	Oral
SRS013258	male	Left_Retroauricular_crease	Skin
SRS016944	male	Left_Retroauricular_crease	Skin
SRS017849	male	Left_Retroauricular_crease	Skin
SRS020261	male	Left_Retroauricular_crease	Skin
SRS024482	male	Left_Retroauricular_crease	Skin
SRS024596	male	Left_Retroauricular_crease	Skin
SRS011584	female	Posterior_fornix	Urogenital_tract
SRS014343	female	Posterior_fornix	Urogenital_tract
SRS014629	female	Posterior_fornix	Urogenital_tract
SRS015425	female	Posterior_fornix	Urogenital_tract
SRS016111	female	Posterior_fornix	Urogenital_tract
SRS016559	female	Posterior_fornix	Urogenital_tract
SRS013261	male	Right_Retroauricular_crease	Skin
SRS017851	male	Right_Retroauricular_crease	Skin
SRS020263	male	Right_Retroauricular_crease	Skin
SRS024598	male	Right_Retroauricular_crease	Skin
SRS024655	male	Right_Retroauricular_crease	Skin
SRS019081	male	Right_Retroauricular_crease	Skin
SRS011271	male	Stool	Gastrointestinal_tract
SRS011405	female	Stool	Gastrointestinal_tract
SRS011452	male	Stool	Gastrointestinal_tract
SRS016954	male	Stool	Gastrointestinal_tract
SRS019910	male	Stool	Gastrointestinal_tract
SRS023176	male	Stool	Gastrointestinal_tract
SRS013252	male	Supragingival_plaque	Oral
SRS013723	male	Supragingival_plaque	Oral
SRS015470	male	Supragingival_plaque	Oral
SRS015574	male	Supragingival_plaque	Oral
SRS016331	male	Supragingival_plaque	Oral
SRS016541	female	Supragingival_plaque	Oral
SRS013234	male	Tongue_dorsum	Oral
SRS013502	male	Tongue_dorsum	Oral
SRS013705	male	Tongue_dorsum	Oral
SRS014271	male	Tongue_dorsum	Oral
SRS015395	female	Tongue_dorsum	Oral
SRS015762	male	Tongue_dorsum	Oral
