# Supplementary material for: Libra: scalable k-mer–based tool for massive all-vs-all metagenome comparisons
Source: Gigascience. 2018 Dec 28;8(2):giy165. doi: 10.1093/gigascience/giy165 (PMC6354030; doi:10.1093/gigascience/giy165)
Supplement: Supplemental Files [file giy165_supplemental_files.zip › Supplemental Table 4.xlsx]

## Sheet: station_info
SRA_run	Name	Station	Depth category	Mean_Date	Mean_Lat	Mean_Long	Province	Full Name	Biome	Mean_Depth
ERR594352	C1_station18,DCM	18_DCM	DCM	2009-11-02 12:43:06	35.7606	14.2522	MEDI	Mediterranean Sea, Black Sea Province	Westerlies	61
ERR594358	C1_station18,SUR	18_SUR	surface	2009-11-02 08:18:39	35.7577	14.2609	MEDI	Mediterranean Sea, Black Sea Province	Westerlies	5
ERR594408	C1_station23,DCM	23_DCM	DCM	2009-11-18 15:32:48	42.1613	17.7313	MEDI	Mediterranean Sea, Black Sea Province	Westerlies	55
ERR594375	C1_station25,DCM	25_DCM	DCM	2009-11-23 12:40:47	39.4085	19.3807	MEDI	Mediterranean Sea, Black Sea Province	Westerlies	51
ERR594396	C1_station25,SUR	25_SUR	surface	2009-11-23 09:14:21	39.3877	19.391	MEDI	Mediterranean Sea, Black Sea Province	Westerlies	5
ERR594405	C1_station30,DCM	30_DCM	DCM	2009-12-15 16:17:39	33.9253	32.7741	MEDI	Mediterranean Sea, Black Sea Province	Westerlies	69
ERR594401	W0_station31,SUR	31_SUR	surface	2010-01-09 08:43:51	27.15	34.8183	REDS	Red Sea, Persian Gulf Province	Coastal	5
ERR594360	W0_station32,DCM	32_DCM	DCM	2010-01-11 14:27:54	23.3833	37.2525	REDS	Red Sea, Persian Gulf Province	Coastal	81
ERR594393	W0_station32,SUR	32_SUR	surface	2010-01-11 08:33:59	23.3733	37.2158	REDS	Red Sea, Persian Gulf Province	Coastal	5
ERR594390	W0_station34,DCM	34_DCM	DCM	2010-01-20 07:44:50	18.3983	39.8617	REDS	Red Sea, Persian Gulf Province	Coastal	60
ERR594368	W0_station34,SUR	34_SUR	surface	2010-01-20 06:17:54	18.3975	39.8692	REDS	Red Sea, Persian Gulf Province	Coastal	5
ERR594402	W1_station36,DCM	36_DCM	DCM	2010-03-12 10:34:22	20.8176	63.5121	ARAB	NW Arabian Upwelling Province	Coastal	17
ERR594369	W1_station36,SUR	36_SUR	surface	2010-03-12 06:19:43	20.8183	63.5046	ARAB	NW Arabian Upwelling Province	Coastal	5
ERR594366	W0_station41,DCM	41_DCM	DCM	2010-03-30 11:41:14	14.5636	70.0398	MONS	Indian Monsoon Gyres Province	Trades	59
ERR594384	W0_station41,SUR	41_SUR	surface	2010-03-30 02:56:41	14.5954	69.981	MONS	Indian Monsoon Gyres Province	Trades	5
ERR594413	W0_station42,DCM	42_DCM	DCM	2010-04-04 11:34:30	5.99273	73.9045	MONS	Indian Monsoon Gyres Province	Trades	79
ERR594398	W0_station42,SUR	42_SUR	surface	2010-04-04 03:13:07	6.03133	73.8941	MONS	Indian Monsoon Gyres Province	Trades	5
ERR594376	W0_station46,SUR	46_SUR	surface	2010-04-15 02:38:43	-0.66245	73.161	MONS	Indian Monsoon Gyres Province	Trades	5
ERR594394	W1_station52,DCM	52_DCM	DCM	2010-05-17 12:37:15	-16.9568	54.0103	ISSG	Indian S. Subtropical Gyre Province	Westerlies	77
ERR594385	W1_station64,DCM	64_DCM	DCM	2010-07-08 05:19:57	-29.5436	37.9356	ISSG	Indian S. Subtropical Gyre Province	Westerlies	63
ERR594392	W1_station64,SUR	64_SUR	surface	2010-07-07 04:56:10	-29.5022	37.9904	ISSG	Indian S. Subtropical Gyre Province	Westerlies	5
ERR594389	C1_station66,DCM	66_DCM	DCM	2010-07-15 16:32:17	-34.8933	18.073	EAFR	E. Africa Coastal Province	Coastal	28
ERR594362	C1_station66,SUR	66_SUR	surface	2010-07-15 12:26:26	-34.9363	17.9366	EAFR	E. Africa Coastal Province	Coastal	5
ERR594415	C1_station68,DCM	68_DCM	DCM	2010-09-14 09:14:01	-31.0302	4.68787	SATL	South Atlantic Gyral Province (SATG)	Westerlies	40
ERR594391	C1_station68,SUR	68_SUR	surface	2010-09-14 09:14:01	-31.0302	4.68787	SATL	South Atlantic Gyral Province (SATG)	Westerlies	5
ERR594407	C0_station70,MES	70_MES	mesopelagic	2010-09-22 10:38:02	-20.3669	-3.21733	SATL	South Atlantic Gyral Province (SATG)	Westerlies	791
ERR594353	C0_station70,SUR	70_SUR	surface	2010-09-21 07:05:56	-20.4368	-3.18585	SATL	South Atlantic Gyral Province (SATG)	Westerlies	5
ERR594379	W1_station72,DCM	72_DCM	DCM	2010-10-05 12:42:17	-8.70258	-17.9398	SATL	South Atlantic Gyral Province (SATG)	Westerlies	95
ERR594364	W1_station72,SUR	72_SUR	surface	2010-10-05 08:10:13	-8.77637	-17.9127	SATL	South Atlantic Gyral Province (SATG)	Westerlies	5
ERR594355	W1_station76,DCM	76_DCM	DCM	2010-10-16 17:43:23	-21.0456	-35.3688	SATL	South Atlantic Gyral Province (SATG)	Westerlies	147
ERR594354	W1_station76,SUR	76_SUR	surface	2010-10-16 10:07:57	-20.9406	-35.196	SATL	South Atlantic Gyral Province (SATG)	Westerlies	5
ERR594409	C0_station82,DCM	82_DCM	DCM	2010-12-06 22:04:09	-47.1653	-57.8957	FKLD	SW Atlantic Shelves Province	Coastal	41
ERR594377	C0_station85,DCM	85_DCM	DCM	2011-01-06 20:36:32	-62.2437	-49.1827	APLR	Austral Polar Province	Polar	87
ERR594357	W0_station109,DCM	109_DCM	DCM	2011-05-13 00:00:49	2.07667	-84.5203	PNEC	N. Pacific Equatorial Countercurrent Province	Trades	29
ERR594412	W0_station109,SUR	109_SUR	surface	2011-05-12 16:15:23	2.01753	-84.5733	PNEC	N. Pacific Equatorial Countercurrent Province	Trades	5
ERR594395	C0_station67,SUR	67_SUR	surface	2010-09-07 06:19:00	-32.2401	17.7103	BENG	South Atlantic Ocean (SAO)	Coastal	5
ERR594378	C1_station22,SUR	22_SUR	surface	2010-11-16 08:16:00	39.8386	17.4155	MEDI	Mediterranean Sea, Black Sea Province	Westerlies	5
ERR594374	W0_station38,SUR	38_SUR	surface	2010-03-16 06:13:00	19.0393	64.4913	MONS	Indian Monsoon Gyres Province	Trades	5
ERR594386	W0_station38,DCM	38_DCM	DCM	2010-03-15 11:18:00	19.0284	64.5126	MONS	Indian Monsoon Gyres Province	Trades	25
ERR594356	W0_station39,SUR	39_SUR	surface	2010-03-18 04:27:00	18.5918	66.622	MONS	Indian Monsoon Gyres Province	Trades	5
ERR594363	W0_station39,DCM	39_DCM	DCM	2010-03-18 11:33:00	18.5839	66.4727	MONS	Indian Monsoon Gyres Province	Trades	25
ERR594359	W1_station65,SUR	65_SUR	surface	2010-07-12 05:59:00	-35.1728	26.2868	EAFR	E. Africa Coastal Province	Coastal	5
ERR594382	W1_station65,DCM	65_DCM	DCM	2010-07-12 11:03:00	-35.2421	26.3048	EAFR	E. Africa Coastal Province	Coastal	30
