# Supplementary material for: Libra: scalable k-mer–based tool for massive all-vs-all metagenome comparisons
Source: Gigascience. 2018 Dec 28;8(2):giy165. doi: 10.1093/gigascience/giy165 (PMC6354030; doi:10.1093/gigascience/giy165)
Supplement: Supplemental Files [file giy165_supplemental_files.zip › Supplemental Table 5.xlsx]

## Sheet: Scalability
RUNTIME ANALYSIS
	10				20				30				40
input size	93GB				186GB				279GB				372GB
Run	1	2	3	AVG	1	2	3	AVG	1	2	3	AVG	1	2	3	AVG
index construction	03:06:17	03:06:18	03:06:14	03:06:16.333000	06:11:04	06:08:50	06:10:37	06:10:10.333000	08:55:03	08:56:11	08:56:39	08:55:57.667000	11:39:01	11:42:17	11:43:02	11:41:26.667000
distance-matrix computation	00:17:17	00:17:05	00:17:08	00:17:10	00:30:20	00:31:03	00:30:19	00:30:34	00:41:21	00:41:33	00:41:30	00:41:28	00:51:23	00:51:22	00:52:07	00:51:37.333000
SUM	03:23:34	03:23:23	03:23:22	03:23:26.333000	06:41:24	06:39:53	06:40:56	06:40:44.333000	09:36:24	09:37:44	09:38:09	09:37:25.667000	12:30:24	12:33:39	12:35:09	12:33:04
I/O ANALYSIS
	read	intermediate	write		read	intermediate	write		read	intermediate	write		read	intermediate	write
index construction	186.462	805.605	297.611		372.924	1588.71	589.891		559.388	2410.47	864.862		745.852	3223.76	1124.75
distance-matrix computation	297.69	0	0.0014		590.058	0	0.0059		865.037	0	0.0133		1124.92	0	0.0237
SUM	484.152	805.605	297.613		962.982	1588.71	589.897		1424.42	2410.47	864.876		1870.77	3223.76	1124.77
For Graph in seconds
	10	20	30	40
index construction	11176	22210	32158	42087
distance-matrix computation	1030	1834	2488	3097
For Graph in hours
	10	20	30	40
index construction	3.10444	6.16944	8.93278	11.6908
distance-matrix computation	0.286111	0.509444	0.691111	0.860278

## Sheet: Complexity of scoring functions
RUNTIME ANALYSIS
	Cosine Similarity				Bray-Curtis				Jensen-Shannon
Run	1	2	3	AVG	1	2	3	AVG	1	2	3	AVG
index construction	11:39:01	11:42:17	11:43:02	11:41:26.667000	11:39:01	11:42:17	11:43:02	11:41:26.667000	11:39:01	11:42:17	11:43:02	11:41:26.667000
distance-matrix computation	00:51:23	00:51:22	00:52:07	00:51:37.333000	01:12:44	01:11:44	01:11:15	01:11:54.333000	01:41:41	01:41:41	01:41:13	01:41:31.667000
SUM	12:30:24	12:33:39	12:35:09	12:33:04	12:51:45	12:54:01	12:54:17	12:53:21	13:20:42	13:23:58	13:24:15	13:22:58.333000
I/O ANALYSIS
	Cosine Similarity				Bray-Curtis				Jensen-Shannon
	read	intermediate	write		read	intermediate	write		read	intermediate	write
distance-matrix computation	1124.92	0	0.0237		1124.92	0	0.0232		1124.92	0	0.0232
For Graph in seconds
	Cosine Similarity	Bray-Curtis	Jensen-Shannon
index construction	42087	42087	42087
distance-matrix computation	3097	4314	6092
For Graph in hours
	Cosine Similarity	Bray-Curtis	Jensen-Shannon
index construction	11.6908	11.6908	11.6908
distance-matrix computation	0.860278	1.19833	1.69222
% to total runtime	0.068542	0.0929721	0.126445

## Sheet: Synthetic Dataset
Filename	Size (in byte)	Size (in GB)	Note
Station109_DCM.fa	10000000038	9.31323
Station109_SUR.fa	10000000045	9.31323
Station18_DCM.fa	10000000090	9.31323
Station18_SUR.fa	10000000034	9.31323
Station22_SUR.fa	10000000142	9.31323
Station23_DCM.fa	10000000049	9.31323
Station23_DCM_2.fa	10000000049	9.31323	Identical copy of Station23_DCM.fa
Station25_DCM.fa	10000000094	9.31323
Station25_SUR.fa	10000000012	9.31323
Station31_SUR.fa	10000000065	9.31323
Station32_DCM.fa	10000000013	9.31323
Station32_SUR.fa	10000000146	9.31323
Station34_DCM.fa	10000000088	9.31323
Station34_SUR.fa	10000000100	9.31323
Station36_DCM.fa	10000000074	9.31323
Station38_DCM.fa	10000000122	9.31323
Station38_SUR.fa	10000000110	9.31323
Station39_DCM.fa	10000000064	9.31323
Station39_SUR.fa	10000000129	9.31323
Station41_DCM.fa	10000000140	9.31323
Station41_SUR.fa	10000000089	9.31323
Station42_DCM.fa	10000000120	9.31323
Station42_SUR.fa	10000000014	9.31323
Station52_DCM.fa	10000000146	9.31323
Station64_DCM.fa	10000000052	9.31323
Station64_SUR.fa	10000000044	9.31323
Station65_DCM.fa	10000000032	9.31323
Station65_SUR.fa	10000000066	9.31323
Station66_DCM.fa	10000000010	9.31323
Station66_SUR.fa	10000000067	9.31323
Station67_SUR.fa	10000000137	9.31323
Station68_SUR.fa	10000000048	9.31323
Station70_MES.fa	10000000059	9.31323
Station70_SUR.fa	10000000055	9.31323
Station72_DCM.fa	10000000130	9.31323
Station72_SUR.fa	10000000095	9.31323
Station76_DCM.fa	10000000004	9.31323
Station76_SUR.fa	10000000055	9.31323
Station82_DCM.fa	10000000107	9.31323
Station85_DCM.fa	10000000007	9.31323
