# Supplementary material for: Libra: scalable k-mer–based tool for massive all-vs-all metagenome comparisons
Source: Gigascience. 2018 Dec 28;8(2):giy165. doi: 10.1093/gigascience/giy165 (PMC6354030; doi:10.1093/gigascience/giy165)
Supplement: Supplemental Files [file giy165_supplemental_files.zip › Supplemental Table1 -Comparable_tools.xlsx]

## Sheet: Sheet1
Table 1.A k-mer based de-novo comparative metagenomic tools
Tool	Platform	Command line	Parallelized	Scalable**	Web-enabled	Cyber-infrastructure	Citation	Year
Libra	Hadoop	X	X	X	X	X	current study
Compareads	single server	X					[11]	2012
Commet	single server	X					[12]	2014
Metafast	single server	X					[13]	2016
Mash	single server	X					[14]	2016
SourMash	single server	X					[18]	2016
Simka	HPC***	X	X				[15]	2016
DSM	HPC***	X	X				[19]	2014
Table 1.B metagenomic and genomic tools using a Hadoop architecture
Tool	Application	Task					Citation	Year
Libra	MG	K-mer based pair-wise distance calculation between metagenomes					current study
BioPig	G/MG	K-mer counting					[31]	2013
Bloomfish	G/MG	K-mer counting					[32]	2017
Myrna	G	Differential gene expression					[25]	2010
Eoulsan	G	Differential gene expression					[26]	2012
Cloud RSD	G	Ortholog detection					[24]	2010
The Genome Analysis Toolkit	G	Variant detection					[22]	2010
BlastReduce	G	Read mapping to a reference database					[28]	2008
Cloudburst	G	Read mapping to a reference genome					[29]	2009
DistMap	G	Read mapping to a reference database					[30]	2013
Cloudburst	G	Read mapping to a reference genome					[29]	2009
Crossbow	G	Variant detection					[23]	2009
* MG = metagenomics; G = genomics
** Scalability is defined as reliable distributed high-performance computing framework
*** High-performance computer
